# Supplementary material for: The λ Red Proteins Promote Efficient Recombination between Diverged Sequences: Implications for Bacteriophage Genome Mosaicism
Source: PLoS Genet. 2008 May 2;4(5):e1000065. doi: 10.1371/journal.pgen.1000065 (PMC2327257; doi:10.1371/journal.pgen.1000065)
Supplement: Table S1 — Joints positions in recombinants obtained with 22% diverged DNA. (0.02 MB XLS) [file pgen.1000065.s004.xls]

## Sheet: Feuil1
22% divergence recombinants, RecABCD pathway			22% divergence recombinants, Red pathway
	left joint position	right joint position		left joint position	right joint position
C1	266-281	266-281	D1	355-368	355-368
C2	266-281	266-281	D2	355-368	766-782
C3	266-281	266-281	D3	301-310	351-356
C4	661-677	661-677	D4	469-482	469-482
C5	709-719	709-719	D5	469-482	370-387
C6	433-437	433-437	D6	355-368	445-462
C7	648-659	648-659	D7	370-387	795-804
C8	266-281	691-704	D8	691-704	699-719
C9	266-281	266-281	D9	355-368	370-387
C10	445-462	445-462	D10	370-387	389-398
C11	355-368; 556-572; 709-719	349-353	D11	679-683	445-462
C12	661-677	661-677	D12	238-287	747-759
C13	1-28	148-152	D13	389-398	349-353
C14	648-659	661-677	D14	1-28	289-299
C15	556-572	556-572	D15	445-462	262-264
C16	648-659	648-659	D16	730-731	661-677
C17	266-281	261-264	D17	1-28	606-620
C18	661-677	643-646	D18	415-422	469-482
C19	661-677	661-677	D19	556-572	301-310
C20	445-462	445-462	D20	355-368	355-368
C21	709-719	709-719	D21	469-482	445-462
C22	661-677	661-677	D22	355-368	648-659
C23	266-281	370-387	D23	370-387	289-299
C24	266-281	266-281	D24	445-462	340-344
C25	370-387	355-368	D25	370-387	355-368
C26	266-281	266-281	D26	301-310	301-310
C27	349-353	266-281	D27	289-299	709-719
C28	266-281	266-281	D28	643-646	648-659
C29	648-659	661-677	D29	556-572	556-572
C30	661-677	721-728	D30	532-534	389-398
C31	355-368	349-353	D31	469-482	469-482
C32	289-299	266-281	D32	1-28	266-281
C33	349-353	691-704	D33	661-677	349-353; 536-547
C34	433-437;643-646	433-437; 766-782	D34	648-659	349-353
C35	648-659	648-659	D35	445-462	679-683
C36	266-281	691-704	D36	607-620	289-299
C37	266-281	266-281	D37	266-281	301-310
C38	445-462	445-462	D38	469-482	721-728
			D39	536-547	289-299
			D40	283-287	355-368
			D41	301-310	301-310
			D42	556-572	766-782
