# Supplementary material for: The λ Red Proteins Promote Efficient Recombination between Diverged Sequences: Implications for Bacteriophage Genome Mosaicism
Source: PLoS Genet. 2008 May 2;4(5):e1000065. doi: 10.1371/journal.pgen.1000065 (PMC2327257; doi:10.1371/journal.pgen.1000065)
Supplement: Table S2 — Position of the mosaics detected among the enterobacteria bacteriophages. (0.03 MB XLS) [file pgen.1000065.s005.xls]

## Sheet: detailLambda
G1	G2	beg G1	beg G2	hit length	%id hit	left shoulder length	%id left shoulder	right shoulder length	%id right shoulder
lambda	hk022	28719	21634	198	97.73	1200	68
lambda	hk022	29106	22457	126	96.05
lambda	hk022	40680	33912	202	94.81
lambda	hk022	42097	34320	168	96.45
lambda	hk022	43885	36210	354	97.18
lambda	hk022	45015	37096	533	97	0	0	200	63
lambda	hk97	27535	21041	790	97.15
lambda	hk97	35567	26643	123	90.94	100	61
lambda	hk97	37231	28243	313	97.93
lambda	hk97	37871	28883	176	98.02	0	0	200	62
lambda	hk97	40632	32325	226	96.25
lambda	hk97	42097	33305	168	93.49
lambda	hk97	43885	35195	354	97.19
lambda	hk97	45015	36083	533	96.35	0	0	200	63
lambda	p22	34255	11262	104	96.67	200	70
lambda	p22	40567	16424	234	92.96	0	0	100	58
lambda	p22	42297	17613	296	93.93	0	0	200	73
lambda	p22	43884	18935	353	94.49
lambda	p22	45189	20001	149	91.64	200	65
lambda	933w	30354	4835	1845	97.59
lambda	933w	38648	13518	211	97.41	100	58
lambda	933w	39154	14063	744	96.31
lambda	933w	42476	19493	368	92.82	100	61
lambda	933w	46269	27883	352	97.74	300	76
lambda	hk620	33228	5950	147	94.58
lambda	hk620	42097	13006	168	96.15
lambda	hk620	43886	14894	354	96.76
lambda	hk620	45174	16527	518	95.85	100	70	100	57
hk022	hk97	38752	37733	2867	98.47
hk022	hk97	11846	12658	738	99.39	1700	66
hk022	hk97	14017	15023	1765	95.27
hk022	hk97	19029	19238	167	93.15	0	0	100	61
hk022	hk97	21634	22225	256	98.44	1200	69
hk022	hk97	24294	23175	829	95.79
hk022	hk97	26031	24915	284	98.77
hk022	hk97	29559	29389	170	97.95
hk022	hk97	33912	32373	202	94.81
hk022	hk97	34305	33290	1487	97.78
hk022	hk97	37295	36273	1728	97
hk022	p22	24560	8348	164	90.91	100	64
hk022	p22	33912	16537	177	91.85
hk022	p22	36210	18936	393	93.8	200	53	300	68
hk022	p22	37291	20022	138	91.73	300	69
hk022	p22	38081	20773	193	94.06	0	0	100	65
hk022	933w	22638	2063	197	95.19	0	0	200	60
hk022	933w	22998	59308	114	96.07
hk022	933w	29555	13221	171	94.75
hk022	933w	34854	18929	166	97.31	200	70
hk022	hk620	23016	2081	104	96.19
hk022	hk620	24294	3862	303	96.23
hk022	hk620	29865	9813	1255	98.25
hk022	hk620	34313	12999	201	99.01	0	0	100	62
hk022	hk620	34847	13530	1061	97.17
hk022	hk620	37255	16527	454	96.81	200	70	300	57
hk022	hk620	39544	18803	156	97.76	200	76
hk97	p22	23432	8339	169	90.86	100	64
hk97	p22	31055	15420	167	90.75	800	71	700	84
hk97	p22	32325	16489	201	93.56	0	0	100	57
hk97	p22	35195	18936	394	93.55	200	53	300	64
hk97	p22	36287	20040	129	92.31	300	67
hk97	p22	37059	20773	201	94.31	0	0	100	64
hk97	933w	25383	8414	637	98.67
hk97	933w	29246	13081	240	93.58
hk97	933w	32767	16816	304	96.06
hk97	933w	33839	18929	166	98.2	200	70
hk97	hk620	22744	3479	109	97.73
hk97	hk620	23108	3795	338	95
hk97	hk620	33298	12999	201	97.28	0	0	100	62
hk97	hk620	33832	13530	1061	96.85
hk97	hk620	36236	16527	452	97.47	200	68	100	58
hk97	hk620	38421	18641	141	98.59
hk97	hk620	38726	19003	156	97.44
p22	hk620	5143	1699	199	97.24	0	0	200	58
p22	hk620	8339	4119	169	90.06	100	66
p22	hk620	18937	14894	380	93.3	0	0	200	48
p22	hk620	20001	16542	149	91.64	300	66
p22	hk620	22754	19223	231	95.26
p22	hk620	37302	33639	349	97.72	0	0	100	58
933w	hk620	7735	5976	134	95.91
933w	hk620	19129	13737	164	96.97	400	71
933w	hk620	59323	2078	106	98.12	0	0	200	49
933w	p27	20969	17007	125	95.63
933w	p27	21253	17293	701	92.68
