# Supplementary material for: The λ Red Proteins Promote Efficient Recombination between Diverged Sequences: Implications for Bacteriophage Genome Mosaicism
Source: PLoS Genet. 2008 May 2;4(5):e1000065. doi: 10.1371/journal.pgen.1000065 (PMC2327257; doi:10.1371/journal.pgen.1000065)
Supplement: Table S4 — Positions of the mosaics detected among Staphylococcus aureus bacteriophages. (0.14 MB DOC) [file pgen.1000065.s007.xls]

## Sheet: detailSA
						left	%id	right	%id
G1	G2	beg G1	beg G2	hit length	%id hit	shoulder	left	shoulder	right
						length	shoulder	length	length
Sa187	Sa69	17	1	624	97.44	100	66	500	67
Sa187	Sa69	4297	4672	137	94.91	100	68	200	74
Sa187	Sa69	21651	26583	650	98.23	100	67
Sa187	Sa69	26641	30813	231	97.41
Sa187	Sa69	29316	32720	145	92.44	100	68
Sa187	Sa69	31085	34232	622	96.79
Sa187	Sa69	33364	37144	277	94.77	300	69
Sa187	Sa69	34051	37834	200	95.01	0	0	100	68
Sa187	Sa69	34624	38406	144	94.81	100	72
Sa187	Sa69	35166	39112	314	95.08
Sa187	Sa69	37022	39743	122	93.47
Sa187	Sa69	38036	41508	279	95.36
Sa187	Sa53	39021	43325	632	97.15	100	81	500	67
Sa187	Sa53	4297	4728	137	94.55	100	66	200	75
Sa187	Sa53	26641	32013	231	96.77
Sa187	Sa53	32091	35542	117	94.07
Sa187	Sa53	33364	37823	475	96.74	300	70
Sa187	Sa53	34713	39169	100	94.53
Sa187	Sa53	35165	39352	153	93.18
Sa187	Sa53	35538	39984	130	91.57
Sa187	Sa53	36372	40636	587	94.64
Sa187	Sa53	37698	41940	170	94.15
Sa187	Sa53	38036	42703	279	94.82
Sa187	Sa53	38953	43257	313	97.45	0	0	500	68
Sa187	Sa85	27358	33811	225	95.57
Sa187	Sa85	32091	37051	117	96.61
Sa187	Sa85	33364	39304	475	96.85	300	71
Sa187	Sa85	34713	40650	100	94.53
Sa187	Sa85	35165	40833	153	93.18
Sa187	Sa85	35538	41465	130	91.57
Sa187	Sa85	36372	42117	587	94.3
Sa187	Sa85	37671	43424	155	97.75
Sa187	Sa85	39026	43726	278	97.67	0	0	100	82
Sa187	Sa77	27757	27707	411	97.94
Sa187	Sa77	31085	30586	620	98.47	700	59
Sa187	Sa77	33364	33845	774	96.97	300	70
Sa187	Sa77	35538	36012	121	90.53	0	0	100	62
Sa187	Sa77	36372	36872	587	94.38
Sa187	Sa77	37671	38179	102	98.06	0	0	100	84
Sa187	Sa77	38036	39160	250	92.03
Sa187	Sa42e	20354	22228	522	94.83
Sa187	Sa42e	26641	31810	373	98.53
Sa187	Sa42e	29742	33692	139	97.13	500	73
Sa187	Sa42e	30039	33988	132	98.11
Sa187	Sa42e	32091	35752	117	93.64
Sa187	Sa42e	34066	38540	196	95.94	0	0	200	70
Sa187	Sa42e	34702	39177	142	90.53	200	70
Sa187	Sa42e	35059	39534	206	93.49
Sa187	Sa42e	35557	40039	118	94.12
Sa187	Sa42e	37022	40278	262	93.14
Sa187	Sa42e	37675	40907	187	97.07
Sa187	Sa42e	38136	41338	203	91.4
Sa187	Sa3A	35538	35076	128	93
Sa187	Sa3A	36825	35811	368	91.86
Sa187	Sa3A	37597	36583	119	95.42
Sa187	Sa3A	37834	37062	105	94.79
Sa187	Sa47	26641	28502	231	90.11
Sa187	Sa47	35538	36192	121	93	0	0	100	62
Sa187	Sa47	36372	37052	587	94.55
Sa187	Sa47	37671	38359	102	98.06	0	0	100	77
Sa187	Sa96	31659	33956	333	94.61	600	66
Sa187	Sa96	34066	37176	196	95.69	0	0	200	70
Sa187	Sa96	34702	37813	142	90.18	200	70
Sa187	Sa96	35059	38170	206	93.48
Sa187	Sa96	35681	39266	343	98.55	200	72
Sa187	Sa96	38036	42426	279	94.82
Sa187	SaROSA	27783	30600	398	94.61
Sa187	SaROSA	31085	33453	620	98.39	700	59
Sa187	SaROSA	33364	36741	475	96	300	70
Sa187	SaROSA	34713	38087	100	94.53
Sa187	SaROSA	35165	38270	153	93.18
Sa187	SaROSA	35538	38902	130	91.57
Sa187	SaROSA	36372	39557	447	97.54
Sa187	SaROSA	37256	40603	145	92.1
Sa187	SaROSA	37671	41015	102	97.57	0	0	100	76
Sa187	SaROSA	38036	41457	279	92.5	0	0	200	72
Sa187	SaROSA	38849	42273	377	93.12	200	76
Sa187	Sa71	28119	31396	230	98.05
Sa187	Sa71	31085	34482	779	96.03	0	0	200	59
Sa187	Sa71	34066	38318	196	96.69	0	0	400	76
Sa187	Sa71	35163	39146	315	93.99
Sa187	Sa71	37247	40838	149	91.67
Sa187	Sa55	28056	31295	256	97.47	300	67
Sa187	Sa55	29742	33357	139	96.77	500	72
Sa187	Sa55	30039	33654	1363	98.06
Sa187	Sa55	32823	36437	129	96.14
Sa187	Sa55	33918	37568	266	95.32	400	61	500	74
Sa187	Sa55	35416	38808	191	91.91	200	59
Sa187	Sa55	36825	39662	222	93.05
Sa187	Sa55	37834	40916	105	94.79
Sa187	Sa29	21651	27231	650	99	100	62
Sa187	Sa29	27810	31825	380	97.51
Sa187	Sa29	31085	34799	779	96.92	0	0	200	59
Sa187	Sa29	34066	38644	196	95.94	0	0	500	74
Sa187	Sa29	35545	39873	124	92.8	500	62
Sa187	Sa29	37022	40123	262	92.19
Sa187	Sa29	37675	40752	149	96.32
Sa187	Sa29	38849	41833	377	93	500	76
Sa187	Sa52A	31659	35352	553	95.85	600	66
Sa187	Sa52A	32823	36528	547	96.53
Sa187	Sa52A	34050	37758	132	94.72
Sa187	Sa52A	34702	38831	105	94.31	300	72
Sa187	Sa52A	35545	39414	126	92.52	300	63
Sa187	Sa52A	37021	39663	262	92.78
Sa187	Sa52A	37834	40694	104	95.71
Sa187	Sa88	21651	26600	624	99.52	100	64
Sa187	Sa88	26641	30426	231	96.77
Sa187	Sa88	29346	31825	130	98.85	100	74
Sa187	Sa88	32106	34561	110	94.57	400	57
Sa187	Sa88	33364	36827	277	94.77	300	70
Sa187	Sa88	34050	37516	132	95.47
Sa187	Sa88	34702	38589	105	97.63	300	74
Sa187	Sa88	35557	39445	116	92.7	300	71	100	62
Sa187	Sa88	36371	40075	449	97.11
Sa187	Sa88	38036	42072	279	96.25	200	54
Sa187	Sa92	29744	31687	138	98.19	200	53
Sa187	Sa92	30039	31982	132	92.83
Sa187	Sa92	32106	33758	110	94.57	400	57
Sa187	Sa92	33364	36024	277	94.77	300	70
Sa187	Sa92	34050	36713	132	95.47
Sa187	Sa92	34702	37786	105	97.63	300	74
Sa187	Sa92	35357	38442	116	92.7	100	65	100	63
Sa187	Sa92	36371	39272	449	97.11
Sa187	Sa92	38036	41269	279	96.25	200	54
Sa187	SaX2	22951	28211	955	98.38
Sa187	SaX2	32091	35974	117	94.92
Sa187	SaX2	34066	38771	423	96.69
Sa187	SaX2	35174	40043	310	93.88
Sa187	SaX2	36825	41142	224	90.2
Sa69	Sa53	1	58	2445	98.14	100	67
Sa69	Sa53	4952	5008	2299	98.3
Sa69	Sa53	9578	9634	847	95.28
Sa69	Sa53	11427	11480	517	96.62
Sa69	Sa53	12511	12564	3813	96.52	0	0	100	62
Sa69	Sa53	20323	20381	365	94.66	100	65
Sa69	Sa53	21071	21129	1481	97.34	0	0	100	70
Sa69	Sa53	29019	30219	867	99.48
Sa69	Sa53	30771	31971	368	95.12
Sa69	Sa53	32709	33326	130	91.19
Sa69	Sa53	33148	33765	146	98.64
Sa69	Sa53	35238	35542	117	96.19
Sa69	Sa53	36574	37253	562	95.82	500	71
Sa69	Sa53	37834	38510	129	98.08
Sa69	Sa53	38495	39169	99	93.5
Sa69	Sa53	39112	39353	153	90.91
Sa69	Sa53	39485	39984	127	93.36
Sa69	Sa53	41263	42458	424	96.94	400	69
Sa69	Sa85	1787	1927	1431	97.45
Sa69	Sa85	4958	5121	2296	98.04
Sa69	Sa85	9578	9741	847	95.4
Sa69	Sa85	11427	11587	517	97.2	100	61
Sa69	Sa85	12511	12671	2664	95.87	0	0	300	70
Sa69	Sa85	18334	18494	902	96.25	400	67	100	62
Sa69	Sa85	20314	20480	369	96.22	100	64
Sa69	Sa85	21071	21237	1167	97.22
Sa69	Sa85	23543	23775	245	95.74	100	68
Sa69	Sa85	24057	24290	520	95.11
Sa69	Sa85	25101	26268	657	93.99
Sa69	Sa85	32709	34835	130	91.19	0	0	500	68
Sa69	Sa85	35238	37051	117	95.76
Sa69	Sa85	36579	38739	559	95.98	100	62
Sa69	Sa85	37834	39991	129	98.08
Sa69	Sa85	38495	40650	99	93.5
Sa69	Sa85	39112	40834	153	90.91
Sa69	Sa85	39485	41465	127	93.36
Sa69	Sa77	29174	24080	101	99.51
Sa69	Sa77	29374	24409	236	98.31	0	0	100	60
Sa69	Sa77	30500	26091	127	98.83
Sa69	Sa77	32695	29049	137	90.91	0	0	500	69
Sa69	Sa77	33434	29788	969	98.66	300	75
Sa69	Sa77	36579	33280	559	95.54	100	62
Sa69	Sa77	37834	34532	201	97.52	0	0	100	69
Sa69	Sa77	38406	35104	144	96.21	100	73
Sa69	Sa77	39485	36012	121	90.12
Sa69	Sa77	40881	38342	102	94.17
Sa69	Sa77	41077	38729	115	100
Sa69	Sa77	41363	39015	323	93.97
Sa69	Sa42e	29373	29906	556	98.74
Sa69	Sa42e	30500	31497	127	98.83
Sa69	Sa42e	30769	31766	253	95.87
Sa69	Sa42e	35238	35752	117	93.64
Sa69	Sa42e	37849	38540	422	92.81
Sa69	Sa42e	39112	39642	153	96.43
Sa69	Sa42e	39504	40039	239	95.62
Sa69	Sa42e	41608	41338	202	92.35
Sa69	Sa3A	29174	25423	360	97.23
Sa69	Sa3A	39485	35076	131	93.16
Sa69	Sa3A	39743	36008	121	95.08
Sa69	Sa47	29174	25969	119	97.92
Sa69	Sa47	30788	28477	254	91.57
Sa69	Sa47	39485	36192	121	92.59
Sa69	Sa37	30816	32262	230	90.46
Sa69	Sa96	15121	14559	267	90.47	700	57	100	71
Sa69	Sa96	15979	15403	1321	94.51
Sa69	Sa96	18662	18086	966	96.9
Sa69	Sa96	21782	21182	1126	96.32	0	0	100	70
Sa69	Sa96	26030	25337	119	95.49
Sa69	Sa96	34806	33956	333	94.31
Sa69	Sa96	37849	37176	422	92.57
Sa69	Sa96	39112	38277	153	96.1
Sa69	Sa96	41263	42181	352	96.74
Sa69	SaROSA	15121	15284	267	90.28	700	57	100	71
Sa69	SaROSA	15979	16128	1321	94.36
Sa69	SaROSA	18662	18811	966	98.04
Sa69	SaROSA	21782	21907	1126	96.14	0	0	100	70
Sa69	SaROSA	32695	31916	137	90.91	0	0	500	69
Sa69	SaROSA	33434	32655	969	98.61	300	75
Sa69	SaROSA	36574	36171	562	95.56	500	71
Sa69	SaROSA	37834	37428	129	98.08
Sa69	SaROSA	38495	38087	99	93.5
Sa69	SaROSA	39112	38271	153	90.91
Sa69	SaROSA	39485	38902	127	93.36
Sa69	SaROSA	39743	40206	209	94.03
Sa69	SaROSA	41507	41456	283	94.36
Sa69	Sa71	15123	14078	266	90.24	100	60	100	71
Sa69	Sa71	15979	14920	2079	94.33	0	0	100	61
Sa69	Sa71	20320	19260	137	97.46	100	66
Sa69	Sa71	21791	20707	1121	95.41	0	0	100	76
Sa69	Sa71	32709	32958	130	96.18
Sa69	Sa71	33148	33398	164	99.7
Sa69	Sa71	33534	33784	971	98.2
Sa69	Sa71	37849	38318	422	91.97
Sa69	Sa71	39112	39149	317	96.23
Sa69	Sa71	39743	40450	209	90.21
Sa69	Sa55	15173	14259	191	90.34	100	75	100	71
Sa69	Sa55	15979	15051	930	97.91	0	0	300	70
Sa69	Sa55	18334	17406	902	96.12	400	68	100	61
Sa69	Sa55	20320	19391	137	96.74	100	66
Sa69	Sa55	21791	20838	813	93.73
Sa69	Sa55	23437	22550	108	94.47
Sa69	Sa55	23724	22837	155	96.78
Sa69	Sa55	24057	23170	1022	95.36
Sa69	Sa55	32709	32920	130	94.64	0	0	300	61
Sa69	Sa55	34232	34699	621	97.43
Sa69	Sa55	37834	37701	431	92.58
Sa69	Sa55	39363	38808	192	93.51	200	60
Sa69	Sa55	39747	39863	119	95.83
Sa69	Sa29	15979	15197	2079	93.88	0	0	800	69
Sa69	Sa29	21791	20991	1121	96.04
Sa69	Sa29	24057	23258	1179	97.54
Sa69	Sa29	26583	27231	650	98.62	100	71
Sa69	Sa29	32709	33271	130	93.23
Sa69	Sa29	33148	33715	164	100
Sa69	Sa29	33534	34101	971	98.04
Sa69	Sa29	37849	38644	423	92.12
Sa69	Sa29	39492	39873	245	94.72	300	65
Sa69	Sa52A	15123	14432	266	90.24	0	0	100	71
Sa69	Sa52A	15979	15274	2079	97.22	0	0	800	69
Sa69	Sa52A	21782	21059	812	95.14
Sa69	Sa52A	23564	22907	235	97.03	100	66
Sa69	Sa52A	24057	23400	1026	96.79
Sa69	Sa52A	34806	35352	334	96.56
Sa69	Sa52A	37144	37069	474	94.95	300	69
Sa69	Sa52A	38097	38444	299	93.66
Sa69	Sa52A	39492	39414	245	94.31	300	66
Sa69	Sa88	15121	14245	267	90.28	100	62	100	71
Sa69	Sa88	15979	15089	1321	94.36
Sa69	Sa88	18662	17772	966	98.09
Sa69	Sa88	21782	20868	812	94.52
Sa69	Sa88	23543	22695	245	96.55	100	68
Sa69	Sa88	24057	23210	1097	95.13
Sa69	Sa88	26583	26600	627	98.8	100	64
Sa69	Sa88	30788	30401	351	94.32	300	69
Sa69	Sa88	32709	31783	265	91.57	0	0	200	66
Sa69	Sa88	35253	34561	110	95.48	400	60
Sa69	Sa88	36574	36257	759	95.53	500	71
Sa69	Sa88	38097	38202	299	93.67
Sa69	Sa88	39304	39245	116	93.56	200	62
Sa69	Sa88	39743	40725	121	93.85
Sa69	Sa88	41263	41827	352	97.73
Sa69	Sa92	15121	14242	267	90.28	100	62	100	71
Sa69	Sa92	15979	15086	1321	94.36
Sa69	Sa92	18662	17769	966	98.09
Sa69	Sa92	21782	20865	1126	95.7
Sa69	Sa92	24057	23141	1096	96.53
Sa69	Sa92	29387	28537	684	99.49	0	0	100	75
Sa69	Sa92	35253	33758	110	95.48	300	60
Sa69	Sa92	36574	35454	759	95.53	500	71
Sa69	Sa92	38097	37399	299	93.67
Sa69	Sa92	39304	38442	116	93.56	200	62
Sa69	Sa92	39743	39922	121	93.85
Sa69	Sa92	41263	41024	352	97.73
Sa69	SaX2	15123	14064	266	90.43	100	60	100	71
Sa69	SaX2	21782	20696	350	90.3	0	0	400	72
Sa69	SaX2	24057	23406	520	90.7
Sa69	SaX2	25101	25384	349	92
Sa69	SaX2	26070	26254	256	98.45
Sa69	SaX2	30500	32584	127	97.25	0	0	100	74
Sa69	SaX2	35238	35974	117	93.64
Sa69	SaX2	37849	38771	194	96.41	0	0	100	68
Sa69	SaX2	38406	39329	670	94.86	100	71
Sa53	Sa85	1843	1927	481	94.18
Sa53	Sa85	2837	2924	934	97.91
Sa53	Sa85	5014	5121	2301	98.13
Sa53	Sa85	9634	9741	4129	96.62	0	0	300	70
Sa53	Sa85	18387	18494	964	97.05	400	67
Sa53	Sa85	20369	20477	371	97.44
Sa53	Sa85	21129	21237	1163	96.56
Sa53	Sa85	23601	23775	269	96.67	100	67
Sa53	Sa85	27552	28509	272	99.82
Sa53	Sa85	28118	29075	483	99.79
Sa53	Sa85	32721	34230	568	99.65
Sa53	Sa85	33996	35505	498	100
Sa53	Sa85	35045	36554	882	99.55
Sa53	Sa85	37258	38739	2275	99.19
Sa53	Sa85	41940	43451	141	95.07
Sa53	Sa85	43330	43726	276	98.74	0	0	100	85
Sa53	Sa77	24111	19234	737	98.03
Sa53	Sa77	25600	20723	393	100
Sa53	Sa77	30374	24080	101	99.51
Sa53	Sa77	30574	24409	236	98.1	0	0	100	60
Sa53	Sa77	31700	26091	127	96.08
Sa53	Sa77	33312	29049	272	98.9	0	0	200	67
Sa53	Sa77	35542	31592	634	98.98	100	59
Sa53	Sa77	37258	33280	755	98.15
Sa53	Sa77	39169	35193	99	96	0	0	200	67
Sa53	Sa77	39603	35631	332	92.94	200	64
Sa53	Sa77	40238	36474	785	99.3	0	0	700	75
Sa53	Sa77	42444	38901	330	96.97	200	55
Sa53	Sa42e	30573	29906	556	98.56
Sa53	Sa42e	31700	31497	127	96.08
Sa53	Sa42e	31971	31768	252	95.85
Sa53	Sa42e	33334	33263	148	99.66	100	67
Sa53	Sa42e	34666	34879	163	98.78	100	63
Sa53	Sa42e	35087	35297	350	96.44
Sa53	Sa42e	38525	38540	124	97.6
Sa53	Sa42e	39352	39641	180	92.82
Sa53	Sa42e	40001	40037	119	95.4
Sa53	Sa42e	41285	40278	262	92.78
Sa53	Sa42e	41940	40930	170	94.74
Sa53	Sa42e	42803	41338	202	92.59
Sa53	Sa3A	20165	21503	105	95.73	400	64
Sa53	Sa3A	24111	21908	722	92.46
Sa53	Sa3A	25604	23400	144	90.34
Sa53	Sa3A	30374	25423	360	97.1
Sa53	Sa3A	39648	34740	334	92.97	0	0	300	70
Sa53	Sa3A	41088	35811	360	91.55	0	0	200	63
Sa53	Sa3A	42076	37062	103	94.2
Sa53	Sa47	20165	19677	105	95.26	200	67
Sa53	Sa47	24111	20082	737	93.15
Sa53	Sa47	25600	21570	834	97.43
Sa53	Sa47	27364	23335	116	100
Sa53	Sa47	30374	25969	119	97.92
Sa53	Sa47	31988	28477	254	90.98
Sa53	Sa47	39648	35641	164	93.31
Sa53	Sa47	39973	36181	147	90.88
Sa53	Sa47	40238	36654	785	99.43	0	0	500	71
Sa53	Sa37	32016	32262	230	90.24
Sa53	Sa96	15176	14561	266	91.56	700	57	100	71
Sa53	Sa96	16027	15398	1293	96.25
Sa53	Sa96	18705	18076	745	94.57	0	0	100	62
Sa53	Sa96	20381	19747	136	91.58	100	66
Sa53	Sa96	21840	21182	1872	95.3
Sa53	Sa96	25600	24941	229	93.48
Sa53	Sa96	35542	34388	123	91.5
Sa53	Sa96	38525	37176	124	97.2
Sa53	Sa96	39352	38276	312	92.8
Sa53	Sa96	41269	40369	130	94.25
Sa53	Sa96	42444	42167	359	95.97
Sa53	SaROSA	15176	15286	266	91.37	700	57	100	71
Sa53	SaROSA	16027	16123	1293	96.37
Sa53	SaROSA	18705	18801	745	94.64	0	0	100	62
Sa53	SaROSA	20381	20472	136	91.58	100	66
Sa53	SaROSA	21840	21907	1872	98.85
Sa53	SaROSA	25600	25667	393	100
Sa53	SaROSA	29034	28027	158	99.68
Sa53	SaROSA	33312	31916	272	98.9	0	0	200	67
Sa53	SaROSA	35542	34460	790	99.24
Sa53	SaROSA	37150	36068	1630	99.29
Sa53	SaROSA	40566	39487	475	97.79
Sa53	SaROSA	41520	40604	144	95.52	0	0	400	75
Sa53	SaROSA	42702	41456	283	93.47
Sa53	SaROSA	43257	42377	311	92.94
Sa53	Sa71	15176	14078	266	92.31	100	60	100	71
Sa53	Sa71	16027	14915	2142	96.06
Sa53	Sa71	20365	19247	144	91.35
Sa53	Sa71	21849	20707	1145	96.99	0	0	100	59
Sa53	Sa71	33303	32935	377	96.57
Sa53	Sa71	35542	35488	117	91.53
Sa53	Sa71	38525	38318	124	97.99
Sa53	Sa71	39984	39521	155	94.53	0	0	400	72
Sa53	Sa71	41088	40253	220	92.53
Sa53	Sa71	41510	40838	150	94.68	0	0	100	80
Sa53	Sa55	16027	15046	933	95.02	0	0	300	70
Sa53	Sa55	18387	17406	962	92.79	400	68
Sa53	Sa55	20365	19378	144	91.35	0	0	200	59
Sa53	Sa55	21849	20838	813	95.15
Sa53	Sa55	23483	22537	178	96.38
Sa53	Sa55	33297	32891	165	96.37
Sa53	Sa55	35542	35705	117	95.34
Sa53	Sa55	38377	37568	196	94.4	400	59
Sa53	Sa55	39981	38927	167	91.07	0	0	300	75
Sa53	Sa55	42076	40916	103	94.2
Sa53	Sa29	15176	14355	266	90.06	100	62	100	70
Sa53	Sa29	16027	15192	2148	96.35
Sa53	Sa29	20365	19531	144	94.46
Sa53	Sa29	21849	20991	1145	96.51
Sa53	Sa29	29034	28532	610	99.84
Sa53	Sa29	32752	32592	212	98.35
Sa53	Sa29	33303	33248	377	96.71
Sa53	Sa29	35542	35805	117	90.68	100	59
Sa53	Sa29	38525	38644	124	97.6
Sa53	Sa29	39991	39873	124	91.57
Sa53	Sa29	41285	40123	262	92.4
Sa53	Sa29	41940	40775	131	93.92
Sa53	Sa29	43257	41937	311	92.79
Sa53	Sa52A	15176	14432	266	92.31	100	60	100	71
Sa53	Sa52A	16027	15269	2148	96.56
Sa53	Sa52A	20365	19608	144	93.77
Sa53	Sa52A	21840	21059	808	96.35	0	0	100	60
Sa53	Sa52A	23622	22907	259	97.88	100	65
Sa53	Sa52A	26067	25492	185	94.92
Sa53	Sa52A	35542	35784	117	97.03	100	59
Sa53	Sa52A	37823	37069	277	94.41	300	70
Sa53	Sa52A	38509	37758	134	96.3
Sa53	Sa52A	39169	38842	99	94	0	0	300	69
Sa53	Sa52A	39991	39414	127	92.58
Sa53	Sa52A	41284	39663	263	92.79
Sa53	Sa52A	42076	40694	102	94.66
Sa53	Sa88	15176	14247	266	91.37	100	62	100	71
Sa53	Sa88	16027	15084	1293	96.37
Sa53	Sa88	18705	17762	745	94.64	0	0	100	62
Sa53	Sa88	20381	19433	136	91.58	100	66
Sa53	Sa88	21840	20868	812	95.94
Sa53	Sa88	23601	22695	269	97.78	100	67
Sa53	Sa88	31988	30401	351	98.72	300	68
Sa53	Sa88	33303	31760	123	90.73	0	0	300	70
Sa53	Sa88	33996	32454	498	100	300	69	100	88
Sa53	Sa88	35557	34561	783	99.68	500	74
Sa53	Sa88	37150	36154	563	97.07
Sa53	Sa88	38509	37516	134	97.41
Sa53	Sa88	39169	38600	99	96
Sa53	Sa88	40001	39443	215	91.67	0	0	100	65
Sa53	Sa88	40566	40006	487	96.51	100	66
Sa53	Sa88	42444	41813	353	97.03
Sa53	Sa92	15176	14244	266	91.37	100	62	100	71
Sa53	Sa92	16027	15081	1293	96.37
Sa53	Sa92	18705	17759	745	94.64	0	0	100	62
Sa53	Sa92	20381	19430	136	91.58	100	66
Sa53	Sa92	21840	20865	1150	96.48
Sa53	Sa92	27552	26156	272	99.82
Sa53	Sa92	28118	26722	483	99.79
Sa53	Sa92	30587	28537	683	99.42	0	0	100	72
Sa53	Sa92	34666	32873	163	91.13	100	65
Sa53	Sa92	35045	33246	117	92.77	0	0	200	67
Sa53	Sa92	35557	33758	783	99.68	200	67
Sa53	Sa92	37150	35351	563	97.07
Sa53	Sa92	38509	36713	134	97.41
Sa53	Sa92	39169	37797	99	96
Sa53	Sa92	40001	38640	215	91.9	0	0	100	65
Sa53	Sa92	40566	39203	487	96.51	100	66
Sa53	Sa92	42444	41010	353	97.03
Sa53	SaX2	15176	14064	266	92.68	100	60	100	71
Sa53	SaX2	16027	14901	1551	90.14	0	0	1700	79
Sa53	SaX2	21840	20696	350	92.72	0	0	400	71
Sa53	SaX2	27508	26685	294	91.86
Sa53	SaX2	28127	27305	503	95.34
Sa53	SaX2	31700	32584	127	98.44	0	0	100	73
Sa53	SaX2	33194	33308	125	94.02
Sa53	SaX2	33497	33938	180	97.51
Sa53	SaX2	33996	34437	498	91.57
Sa53	SaX2	35087	35519	350	94.87
Sa53	SaX2	38525	38771	122	96.75
Sa53	SaX2	39169	39418	99	95.5
Sa53	SaX2	39361	40043	149	91.97
Sa53	SaX2	39984	40407	166	92.79	0	0	300	66
Sa53	SaX2	41088	41142	226	93.82
Sa85	Sa77	34821	29049	373	99.2
Sa85	Sa77	37051	31592	1599	98.88
Sa85	Sa77	40650	35193	99	96	0	0	200	67
Sa85	Sa77	41084	35631	332	92.94	200	64
Sa85	Sa77	41719	36474	955	99.48	0	0	100	80
Sa85	Sa42e	27658	24874	444	99.44
Sa85	Sa42e	34843	33263	148	98.99	100	67
Sa85	Sa42e	36175	34879	163	98.78	100	63
Sa85	Sa42e	36596	35297	350	96.44
Sa85	Sa42e	40006	38540	124	97.6
Sa85	Sa42e	40833	39641	180	92.82
Sa85	Sa42e	41482	40037	119	95.4
Sa85	Sa42e	42766	40278	262	92.76
Sa85	Sa42e	43418	40897	158	96.23
Sa85	Sa3A	41129	34740	334	92.83	0	0	300	70
Sa85	Sa3A	42569	35811	361	91.29	0	0	300	75
Sa85	Sa47	41129	35641	164	93.31
Sa85	Sa47	41454	36181	147	90.88
Sa85	Sa47	41719	36654	955	99.58	0	0	100	74
Sa85	Sa96	15281	14559	267	90.09	900	57	100	71
Sa85	Sa96	16134	15398	933	94.75	0	0	300	71
Sa85	Sa96	18494	17758	143	93.06	400	67
Sa85	Sa96	18822	18086	741	94.2	0	0	100	62
Sa85	Sa96	20480	19738	140	95.74	100	64
Sa85	Sa96	22353	21587	466	98.39	400	85
Sa85	Sa96	23775	22943	246	96.55	100	69	100	71
Sa85	Sa96	27197	25337	119	94.65
Sa85	Sa96	30922	29039	576	94.88	0	0	100	67
Sa85	Sa96	40006	37176	124	97.2
Sa85	Sa96	40833	38276	312	92.8
Sa85	Sa96	42750	40369	130	94.25
Sa85	SaROSA	16134	16123	933	94.11	0	0	300	71
Sa85	SaROSA	18494	18483	143	93.06
Sa85	SaROSA	18822	18811	741	94.2
Sa85	SaROSA	20480	20463	140	95.74	100	64
Sa85	SaROSA	22353	22312	455	98.36	400	85
Sa85	SaROSA	23775	23668	246	96.96	100	67	100	67
Sa85	SaROSA	34821	31916	373	99.2
Sa85	SaROSA	37051	34460	634	99.68
Sa85	SaROSA	38739	36176	1626	98.77
Sa85	SaROSA	42047	39487	475	97.58
Sa85	SaROSA	43001	40604	145	94.85
Sa85	SaROSA	43419	41010	105	96.21	100	69
Sa85	SaROSA	43726	42450	278	93.01
Sa85	Sa71	16134	14915	933	93.57	0	0	300	71
Sa85	Sa71	18494	17275	975	92.62	400	68
Sa85	Sa71	20489	19263	136	96.34
Sa85	Sa71	22353	21103	455	97.81	400	83	100	60
Sa85	Sa71	23775	22459	246	96.75	100	67	100	76
Sa85	Sa71	30922	29092	111	91.03
Sa85	Sa71	34812	32935	277	96.4	0	0	200	69
Sa85	Sa71	37051	35488	117	90.68
Sa85	Sa71	40006	38318	124	97.99
Sa85	Sa71	41465	39521	155	94.53	0	0	400	71
Sa85	Sa71	42569	40253	220	92.08
Sa85	Sa71	42991	40838	149	94.67	0	0	300	75
Sa85	Sa55	15433	14359	191	90.6	200	77	100	71
Sa85	Sa55	16134	15046	2155	93.02
Sa85	Sa55	20489	19394	136	95.6	0	0	200	59
Sa85	Sa55	22353	21234	515	97.09	400	84	200	73
Sa85	Sa55	23957	22837	155	96.46	200	73
Sa85	Sa55	24290	23170	520	93.48
Sa85	Sa55	26282	24228	493	94.33
Sa85	Sa55	27420	25808	566	98.59
Sa85	Sa55	30922	28829	153	90.88	0	0	200	57
Sa85	Sa55	34806	32891	165	96.98
Sa85	Sa55	37051	35705	117	96.19
Sa85	Sa55	39858	37568	196	94.4	400	59
Sa85	Sa55	41462	38927	156	92.04	0	0	400	72
Sa85	Sa29	16134	15192	933	92.77	0	0	300	71
Sa85	Sa29	18494	17552	966	95.35	400	68	400	59
Sa85	Sa29	22353	21387	455	98.03	400	84	100	60
Sa85	Sa29	23775	22743	246	95.94	100	68
Sa85	Sa29	24290	23258	520	92.91
Sa85	Sa29	26268	24302	711	94.8
Sa85	Sa29	34261	32592	212	98.35
Sa85	Sa29	34812	33248	277	95.71	0	0	200	69
Sa85	Sa29	37051	35805	117	90.68
Sa85	Sa29	40006	38644	124	97.6
Sa85	Sa29	41472	39873	124	91.57
Sa85	Sa29	42766	40123	262	92.38
Sa85	Sa29	43418	40742	147	95.61
Sa85	Sa29	43726	42010	278	92.84
Sa85	Sa52A	16134	15269	933	91	0	0	300	71
Sa85	Sa52A	18494	17629	966	95.09	400	67	400	59
Sa85	Sa52A	22353	21464	807	98.45	400	85
Sa85	Sa52A	24290	23400	520	92.91
Sa85	Sa52A	26268	24444	504	93.47
Sa85	Sa52A	30922	30423	576	94.1	0	0	100	67
Sa85	Sa52A	37051	35784	117	94.49
Sa85	Sa52A	39304	37069	277	94.95	300	71
Sa85	Sa52A	39990	37758	134	96.3
Sa85	Sa52A	40650	38842	99	94	0	0	300	69
Sa85	Sa52A	41472	39414	127	92.58
Sa85	Sa52A	42765	39663	262	92.78
Sa85	Sa88	16134	15084	933	94.05	0	0	300	71
Sa85	Sa88	18494	17444	143	93.06	400	67
Sa85	Sa88	18822	17772	741	94.27	0	0	100	62
Sa85	Sa88	20480	19424	140	95.74	100	64
Sa85	Sa88	22353	21273	807	98.2	400	84
Sa85	Sa88	24290	23210	519	95.29
Sa85	Sa88	26268	24254	575	98.35
Sa85	Sa88	30922	28916	288	93.77
Sa85	Sa88	34812	31760	123	90.73	0	0	100	68
Sa85	Sa88	35272	32221	615	99.51	200	62	100	87
Sa85	Sa88	37066	34561	626	99.28	500	74
Sa85	Sa88	38739	36262	559	96.07
Sa85	Sa88	39990	37516	134	97.41
Sa85	Sa88	40650	38600	99	96
Sa85	Sa88	41482	39443	215	91.67	0	0	100	65
Sa85	Sa88	42047	40006	487	96.92	100	66
Sa85	Sa92	16134	15081	933	94.05	0	0	300	71
Sa85	Sa92	18494	17441	143	93.06	400	67
Sa85	Sa92	18822	17769	741	94.27	0	0	100	62
Sa85	Sa92	20480	19421	140	95.74	100	64
Sa85	Sa92	22353	21270	459	97.83	400	84
Sa85	Sa92	23775	22626	246	94.93	100	68
Sa85	Sa92	24290	23141	285	94.92
Sa85	Sa92	24914	23765	208	92.82
Sa85	Sa92	26268	24185	573	95.3
Sa85	Sa92	27658	25305	697	99.93
Sa85	Sa92	29075	26722	918	99.78
Sa85	Sa92	36175	32873	163	91.16	100	65
Sa85	Sa92	36552	33244	118	92.83	0	0	200	67
Sa85	Sa92	37066	33758	626	99.28	200	67
Sa85	Sa92	38739	35459	559	96.07
Sa85	Sa92	39990	36713	134	97.41
Sa85	Sa92	40650	37797	99	96
Sa85	Sa92	41482	38640	215	91.9	0	0	100	65
Sa85	Sa92	42047	39203	487	96.92	100	66
Sa85	SaX2	15283	14064	266	90.06	0	0	100	71
Sa85	SaX2	16134	14901	933	90.04	0	0	2000	80
Sa85	SaX2	20544	19316	103	90.87	2000	82	400	61
Sa85	SaX2	24290	23406	1338	94.47
Sa85	SaX2	27237	26254	172	96.53
Sa85	SaX2	28509	26729	272	92.49
Sa85	SaX2	29084	27305	478	95.51
Sa85	SaX2	34703	33308	125	94.02
Sa85	SaX2	35006	33938	748	93.52
Sa85	SaX2	36596	35519	350	94.59
Sa85	SaX2	40006	38771	122	96.75
Sa85	SaX2	40650	39418	99	95.5
Sa85	SaX2	40842	40043	149	91.97
Sa85	SaX2	41465	40407	166	92.49	0	0	300	66
Sa85	SaX2	42569	41142	226	93.38
Sa77	Sa42e	24391	29888	258	97.68
Sa77	Sa42e	25670	31076	338	97.64	100	62
Sa77	Sa42e	29071	33263	148	98.66	100	62
Sa77	Sa42e	31592	35752	123	93.52
Sa77	Sa42e	34547	38540	195	96.45	0	0	500	76
Sa77	Sa42e	36019	40027	117	93.22
Sa77	Sa42e	37521	40278	262	92.76
Sa77	Sa42e	38173	40897	104	96.65	0	0	200	78
Sa77	Sa42e	39260	41338	200	93.28
Sa77	Sa3A	19171	21845	753	93.9	600	59
Sa77	Sa3A	20727	23400	144	90.34
Sa77	Sa3A	24009	25351	136	97.83
Sa77	Sa3A	24437	25652	235	98.94
Sa77	Sa3A	26898	26795	232	96.57
Sa77	Sa3A	28769	29228	237	93.5
Sa77	Sa3A	35679	34743	288	94.45	0	0	100	64
Sa77	Sa3A	37324	35811	361	91.56	0	0	300	75
Sa77	Sa47	19171	20019	768	92.52	400	61
Sa77	Sa47	20723	21570	393	94.55
Sa77	Sa47	24009	25898	136	99.64
Sa77	Sa47	28769	30129	237	92.24
Sa77	Sa47	35679	35644	162	94.79
Sa77	Sa47	36001	36181	1229	99.43	0	0	100	59
Sa77	Sa96	19229	23448	739	93.85
Sa77	Sa96	20723	24941	229	93.48
Sa77	Sa96	31160	33956	339	95.58	1300	67
Sa77	Sa96	34547	37176	195	96.19	0	0	500	75
Sa77	Sa96	35631	38527	186	95.45	300	66
Sa77	Sa96	37505	40369	130	94.25
Sa77	Sa96	38901	42167	330	93.49
Sa77	SaROSA	19229	24173	739	98.04
Sa77	SaROSA	20723	25667	443	100
Sa77	SaROSA	21639	26583	631	99.53
Sa77	SaROSA	22920	27864	104	100
Sa77	SaROSA	27733	30600	1049	98.28
Sa77	SaROSA	29888	32755	1486	99.93
Sa77	SaROSA	33280	36176	755	97.42
Sa77	SaROSA	35193	38087	99	96	0	0	200	67
Sa77	SaROSA	35631	38521	332	92.94	200	64
Sa77	SaROSA	36474	39156	136	94.87
Sa77	SaROSA	36802	39487	475	97.69
Sa77	SaROSA	37756	40604	145	94.85
Sa77	SaROSA	38174	41010	151	96.37	100	69
Sa77	SaROSA	39159	41456	251	95.03
Sa77	Sa71	28069	31396	230	98.27
Sa77	Sa71	29049	32944	272	95.98	0	0	200	66
Sa77	Sa71	29788	33684	969	97.99	100	79
Sa77	Sa71	34547	38318	195	96.18	0	0	800	73
Sa77	Sa71	36012	39521	142	91.93	0	0	100	58
Sa77	Sa71	37324	40253	220	92.53
Sa77	Sa71	37746	40838	149	94.67	0	0	300	75
Sa77	Sa55	28000	31289	259	97.31	300	66
Sa77	Sa55	29234	33091	165	97.28	200	82
Sa77	Sa55	30586	34699	620	98.31
Sa77	Sa55	34399	37568	268	95.16	400	59	800	74
Sa77	Sa55	36009	38927	143	91.32
Sa77	Sa29	27760	31825	420	97.74
Sa77	Sa29	29049	33257	272	95.28	0	0	200	66
Sa77	Sa29	29788	34001	969	98.66	100	79
Sa77	Sa29	34547	38644	195	96.45	0	0	800	76
Sa77	Sa29	36031	39885	111	92.38
Sa77	Sa29	37521	40123	262	92.38
Sa77	Sa29	38173	40742	105	96.23	0	0	100	77
Sa77	Sa52A	21190	25492	160	94.14
Sa77	Sa52A	21639	27693	123	98.39	100	77
Sa77	Sa52A	21690	27942	594	98.15
Sa77	Sa52A	22920	29173	104	97.63
Sa77	Sa52A	31160	35352	333	97.16	1300	68
Sa77	Sa52A	33845	37069	277	95.68	300	70
Sa77	Sa52A	34531	37758	130	97.7
Sa77	Sa52A	35104	38753	318	93.1	300	79
Sa77	Sa52A	36031	39426	112	94.67
Sa77	Sa52A	37520	39663	262	92.78
Sa77	Sa52A	38342	40694	102	90.34
Sa77	Sa88	29500	32221	147	99.32	500	73
Sa77	Sa88	31607	34561	626	99.04
Sa77	Sa88	33280	36262	559	97.23
Sa77	Sa88	34531	37516	130	96.17
Sa77	Sa88	35104	38511	144	92.07	300	81
Sa77	Sa88	36019	39433	138	91.37
Sa77	Sa88	36802	40006	487	96.41	200	72
Sa77	Sa88	38901	41813	330	94.55
Sa77	Sa92	24432	28547	237	98.53
Sa77	Sa92	26091	29650	127	97.27	0	0	100	77
Sa77	Sa92	31607	33758	626	99.04
Sa77	Sa92	33280	35459	559	97.23
Sa77	Sa92	34531	36713	130	96.17
Sa77	Sa92	35104	37708	144	92.07	300	81
Sa77	Sa92	36019	38630	138	91.37
Sa77	Sa92	36802	39203	487	96.41	200	72
Sa77	Sa92	38901	41010	330	94.55
Sa77	SaX2	26090	32583	127	96.48	0	0	100	76
Sa77	SaX2	29234	33938	280	97.51
Sa77	SaX2	31592	35974	123	93.93
Sa77	SaX2	34547	38771	423	98
Sa77	SaX2	37324	41142	226	93.82
Sa77	SaX2	38299	42135	117	97.02
Sa42e	Sa3A	43866	41169	1625	95.42
Sa42e	Sa3A	3323	3393	322	99.07
Sa42e	Sa3A	3990	4060	756	98.08
Sa42e	Sa3A	5549	5619	2934	97.1
Sa42e	Sa3A	11511	11581	703	98.37
Sa42e	Sa3A	13257	13327	4174	97.81	0	0	100	63
Sa42e	Sa3A	29906	25623	261	98.09
Sa42e	Sa3A	40027	35083	127	97.27
Sa42e	Sa3A	40278	36008	262	95.05
Sa42e	Sa3A	41066	37062	102	95.15
Sa42e	Sa3A	41620	37263	489	96.63
Sa42e	Sa3A	42599	39893	1589	97.08
Sa42e	Sa47	43866	42782	1625	96.16
Sa42e	Sa47	3323	3324	322	99.85
Sa42e	Sa47	3990	3991	758	99.93
Sa42e	Sa47	5549	5550	2934	99.85
Sa42e	Sa47	11511	11512	3862	98.73
Sa42e	Sa47	21285	19528	160	92.52	0	0	100	63
Sa42e	Sa47	31785	28477	244	91.02
Sa42e	Sa47	40027	36199	117	92.8
Sa42e	Sa47	40278	37701	262	92.76
Sa42e	Sa47	40897	38353	104	96.65	0	0	100	74
Sa42e	Sa47	41625	38891	487	97.23
Sa42e	Sa47	42599	41516	1589	96.89
Sa42e	Sa96	35752	34388	2125	98.4
Sa42e	Sa96	40278	40385	120	90.04
Sa42e	Sa96	41338	42526	202	93.09
Sa42e	SaROSA	33263	31938	148	98.66	300	56
Sa42e	SaROSA	35752	34460	123	93.52
Sa42e	SaROSA	38540	37443	124	97.6
Sa42e	SaROSA	39641	38270	180	92.82
Sa42e	SaROSA	40037	38919	119	95.4
Sa42e	SaROSA	40278	40206	119	93.75
Sa42e	SaROSA	40508	40599	147	96.27
Sa42e	SaROSA	40898	41010	103	96.15	0	0	100	78
Sa42e	SaROSA	41338	41557	202	95.31
Sa42e	Sa71	21395	19007	105	94.34	900	60	100	64
Sa42e	Sa71	28657	28503	291	95.54
Sa42e	Sa71	33004	32717	194	94.86
Sa42e	Sa71	33463	33167	148	98.99
Sa42e	Sa71	35752	35488	117	90.68
Sa42e	Sa71	36699	36477	1344	96.65	100	60
Sa42e	Sa71	39639	39146	154	95.16
Sa42e	Sa71	40027	39528	127	96.48
Sa42e	Sa71	40503	40838	282	97.17
Sa42e	Sa55	21395	19139	105	97.16	900	60	100	63
Sa42e	Sa55	24874	26046	444	98.2
Sa42e	Sa55	33004	32679	194	95.89
Sa42e	Sa55	33466	33131	251	96.83
Sa42e	Sa55	33988	33654	132	95.47
Sa42e	Sa55	35752	35705	117	95.76
Sa42e	Sa55	38540	37716	423	95.99
Sa42e	Sa55	40027	38937	127	94.14	300	62
Sa42e	Sa55	40282	39863	125	94.44
Sa42e	Sa55	41066	40916	102	95.15
Sa42e	Sa29	21395	19291	105	92.92	100	69	100	60
Sa42e	Sa29	33004	33030	194	94.6
Sa42e	Sa29	33463	33484	148	99.66
Sa42e	Sa29	36698	36802	1344	98.29	100	61
Sa42e	Sa29	39892	39738	650	96.62	200	60
Sa42e	Sa52A	21395	19368	105	92.92	900	60	100	63
Sa42e	Sa52A	35752	35784	117	93.22
Sa42e	Sa52A	38540	37774	124	96.8
Sa42e	Sa52A	38785	38439	301	94.03
Sa42e	Sa52A	39913	39300	577	97.92	200	63
Sa42e	Sa52A	41066	40694	103	95.65
Sa42e	Sa88	31785	30401	244	95.91	300	69
Sa42e	Sa88	33004	31542	194	96.4	0	0	400	67
Sa42e	Sa88	34879	33124	163	98.78	100	63	100	79
Sa42e	Sa88	35767	34561	115	93.97	500	74
Sa42e	Sa88	38540	37532	124	97.6
Sa42e	Sa88	38785	38197	301	95.02
Sa42e	Sa88	39868	39268	201	92.68	200	63
Sa42e	Sa88	40278	40725	127	92.97
Sa42e	Sa88	41338	42172	202	94.07
Sa42e	Sa92	24721	25153	521	98.56	100	66
Sa42e	Sa92	29925	28542	547	98.81
Sa42e	Sa92	31497	29650	127	97.27	0	0	100	77
Sa42e	Sa92	33694	31687	137	96.03	200	61
Sa42e	Sa92	33988	31982	609	92.53	0	0	200	68
Sa42e	Sa92	35767	33758	115	93.97	500	76
Sa42e	Sa92	38540	36729	124	97.6
Sa42e	Sa92	38785	37394	301	95.02
Sa42e	Sa92	39868	38465	201	93.66	200	63
Sa42e	Sa92	40278	39922	127	92.97
Sa42e	Sa92	41338	41369	202	94.07
Sa42e	SaX2	31496	32583	127	96.48	0	0	100	76
Sa42e	SaX2	33466	33978	147	98.64	100	63
Sa42e	SaX2	35252	35474	374	95.73	500	75
Sa42e	SaX2	36407	36638	1263	96.48	0	0	500	76
Sa42e	SaX2	39650	40043	149	91.64
Sa42e	SaX2	40027	40414	127	93.75
Sa3A	Sa47	41165	42778	1627	98.96
Sa3A	Sa47	3389	3320	324	99.23
Sa3A	Sa47	4060	3991	109	98.64
Sa3A	Sa47	4336	4267	2432	96.92
Sa3A	Sa47	9259	9190	1114	98.07
Sa3A	Sa47	11581	11512	3862	98.81
Sa3A	Sa47	21354	19528	153	99.68
Sa3A	Sa47	21703	19877	993	96.53
Sa3A	Sa47	24579	25126	320	97.66
Sa3A	Sa47	25267	25814	198	97.23
Sa3A	Sa47	28335	29236	3135	98.33
Sa3A	Sa47	34650	35551	209	98.33
Sa3A	Sa47	35065	36181	127	93.73	0	0	100	65
Sa3A	Sa47	35811	37504	361	91.7	0	0	300	75
Sa3A	Sa47	37286	38909	2899	97.91
Sa3A	Sa96	21903	23448	893	96.59
Sa3A	Sa96	34743	38575	162	96.93
Sa3A	SaROSA	21903	24173	893	91.72
Sa3A	SaROSA	29228	31636	238	93.5
Sa3A	SaROSA	34740	38566	333	92.97	0	0	300	70
Sa3A	SaROSA	35811	40009	220	93.44
Sa3A	SaROSA	36238	40599	148	93.94
Sa3A	Sa71	35076	39521	154	95.16
Sa3A	Sa71	35546	39988	353	90.24
Sa3A	Sa71	36233	40838	149	94
Sa3A	Sa71	36661	41242	263	99.62
Sa3A	Sa55	35073	38927	167	91.04
Sa3A	Sa55	35546	39397	358	92.62
Sa3A	Sa55	36777	40631	304	99.84
Sa3A	Sa29	21503	19331	105	100	400	67
Sa3A	Sa29	35095	39885	121	93.42
Sa3A	Sa29	36008	40123	262	95.43
Sa3A	Sa52A	21503	19408	105	99.53	400	65
Sa3A	Sa52A	35095	39426	115	96.1
Sa3A	Sa52A	36007	39663	262	95.44
Sa3A	Sa52A	36661	40293	360	94.74
Sa3A	Sa88	35083	39433	162	94.46	0	0	300	66
Sa3A	Sa88	35811	40528	226	92.27
Sa3A	Sa92	25635	28535	256	97.08
Sa3A	Sa92	35083	38630	162	94.77	0	0	300	66
Sa3A	Sa92	35811	39725	226	92.27
Sa3A	SaX2	35076	40407	268	95.16
Sa3A	SaX2	35633	40964	311	90.54
Sa47	Sa96	20077	23448	739	96.75
Sa47	Sa96	21570	24941	229	96.3
Sa47	Sa96	35644	38575	335	94.34	0	0	200	77
Sa47	Sa96	37685	40369	130	94.25
Sa47	Sa96	38479	41786	197	95.45
Sa47	SaROSA	20077	24173	739	93.18
Sa47	SaROSA	21570	25667	394	94.55
Sa47	SaROSA	30129	31636	238	92.24
Sa47	SaROSA	35641	38566	164	93.31
Sa47	SaROSA	36181	38891	147	90.88
Sa47	SaROSA	36654	39156	136	94.87
Sa47	SaROSA	36982	39487	475	97.9
Sa47	SaROSA	37936	40604	145	94.85
Sa47	SaROSA	38354	41010	142	96.5	100	69
Sa47	Sa71	19638	19007	99	92.04	100	70	100	71
Sa47	Sa71	36192	39521	142	90.88
Sa47	Sa71	37504	40253	220	92.76
Sa47	Sa71	37926	40838	149	94.67	0	0	300	75
Sa47	Sa55	19638	19139	99	94	100	70	100	72
Sa47	Sa55	36189	38927	143	90.28
Sa47	Sa55	37504	39662	226	90.07
Sa47	Sa29	19638	19291	105	98.11	100	72
Sa47	Sa29	19877	19531	105	99.53
Sa47	Sa29	36211	39885	111	91.93
Sa47	Sa29	37701	40123	262	92.38
Sa47	Sa29	38353	40742	105	96.23	0	0	100	72
Sa47	Sa52A	19638	19368	105	98.11	100	72
Sa47	Sa52A	19877	19608	105	99.05
Sa47	Sa52A	22037	25492	185	95.99
Sa47	Sa52A	36211	39426	112	93.33
Sa47	Sa52A	37700	39663	262	92.78
Sa47	Sa88	28219	30143	283	91.37
Sa47	Sa88	36199	39433	138	91.01
Sa47	Sa88	36982	40006	487	96.62	200	72
Sa47	Sa92	36199	38630	138	91.01
Sa47	Sa92	36982	39203	487	96.62	200	72
Sa47	SaX2	37504	41142	226	94.04
Sa37	Sa88	32262	30429	230	90.24
Sa96	SaROSA	3267	3169	467	94.22
Sa96	SaROSA	6564	6319	272	98.53
Sa96	SaROSA	7115	7840	605	99.34
Sa96	SaROSA	8342	9067	383	99.87
Sa96	SaROSA	9173	9898	889	97.58	0	0	100	61
Sa96	SaROSA	11102	11827	6166	98.96
Sa96	SaROSA	23462	24187	732	92.43
Sa96	SaROSA	24941	25667	229	93.48
Sa96	SaROSA	28438	28361	423	95.99	100	62
Sa96	SaROSA	33956	34027	339	95.44	1300	67
Sa96	SaROSA	37176	37443	124	97.2
Sa96	SaROSA	38276	38270	312	92.8
Sa96	SaROSA	42425	41456	280	94.12
Sa96	Sa71	3267	3095	467	92.94
Sa96	Sa71	9849	9372	1131	93.99	0	0	2000	76
Sa96	Sa71	14394	13911	1795	96.58	2000	77
Sa96	Sa71	18076	17593	743	92.47	0	0	100	61
Sa96	Sa71	19744	19260	1845	97.48	100	66	100	74
Sa96	Sa71	29027	29080	129	94.98
Sa96	Sa71	33956	35056	333	95.66
Sa96	Sa71	35335	36477	1344	96.62
Sa96	Sa71	38274	39146	154	94.84
Sa96	Sa71	40382	40447	123	95.16
Sa96	Sa71	42848	42297	364	98.22	0	0	100	65
Sa96	Sa55	42794	41103	125	95.63	0	0	100	84
Sa96	Sa55	3282	3260	300	90.53	0	0	300	72
Sa96	Sa55	9849	9506	1131	93.68	0	0	2000	76
Sa96	Sa55	14194	13845	145	94.18	1800	77
Sa96	Sa55	14711	14359	1276	93.15	0	0	800	73
Sa96	Sa55	18086	17734	738	94.58	800	73	100	61
Sa96	Sa55	19744	19391	1537	96.94	100	66
Sa96	Sa55	22825	22537	155	97.11	0	0	100	72
Sa96	Sa55	27955	28242	153	98.38
Sa96	Sa55	29027	28817	159	95.3
Sa96	Sa55	31213	32906	101	90.69
Sa96	Sa55	33956	35273	333	94.76
Sa96	Sa55	37176	37716	423	95.75
Sa96	Sa55	41294	40139	268	97.58
Sa96	Sa55	42808	41117	384	96.23	0	0	400	83
Sa96	Sa29	43502	42625	128	91.09	100	81
Sa96	Sa29	3282	3175	300	91.69	0	0	300	70
Sa96	Sa29	9356	9156	1377	94.09	100	62	2000	76
Sa96	Sa29	14394	14188	1795	95.74	2000	77
Sa96	Sa29	18076	17870	743	93.37	0	0	100	62
Sa96	Sa29	19747	19547	1844	97.53	100	62	100	70
Sa96	Sa29	25337	25231	120	96.71
Sa96	Sa29	33956	35373	333	97.16
Sa96	Sa29	35334	36802	1344	99.26
Sa96	Sa52A	42809	40895	117	95.36	0	0	100	85
Sa96	Sa52A	3282	3252	300	91.86	0	0	300	70
Sa96	Sa52A	9356	9233	1377	93.65	100	62	2000	76
Sa96	Sa52A	14394	14265	1795	95.27	2000	77
Sa96	Sa52A	18076	17947	743	93.9	0	0	100	62
Sa96	Sa52A	19747	19624	1536	98.54	100	62
Sa96	Sa52A	22964	22907	235	97.88	100	66	100	70
Sa96	Sa52A	27943	29327	159	95
Sa96	Sa52A	28339	29723	1612	97.95
Sa96	Sa52A	31745	33141	1439	97.95
Sa96	Sa52A	37176	37774	124	97.2
Sa96	Sa52A	37421	38439	301	93.86
Sa96	Sa52A	42808	40895	384	96.1	0	0	400	80
Sa96	Sa88	3282	3295	300	91.03	0	0	300	71
Sa96	Sa88	9849	9541	1131	93.59	0	0	2000	76
Sa96	Sa88	14394	14080	4212	98.87	2000	77
Sa96	Sa88	22943	22695	246	97.36	100	69	100	70
Sa96	Sa88	25337	25183	108	95.89
Sa96	Sa88	29027	28904	294	95.93	0	0	300	59
Sa96	Sa88	34403	34561	115	90.95
Sa96	Sa88	37176	37532	124	97.2
Sa96	Sa88	37421	38197	301	94.86
Sa96	Sa88	42182	41828	695	97.27	0	0	100	73
Sa96	Sa92	3282	3292	300	91.03	0	0	300	71
Sa96	Sa92	9849	9538	1131	93.59	0	0	2000	76
Sa96	Sa92	14394	14077	4520	98.84	2000	77	100	70
Sa96	Sa92	25337	25114	112	95.58
Sa96	Sa92	30241	29650	566	94.18
Sa96	Sa92	31382	31092	140	98.58
Sa96	Sa92	31716	31426	161	98.46
Sa96	Sa92	34403	33758	115	90.95
Sa96	Sa92	37176	36729	124	97.2
Sa96	Sa92	37421	37394	301	94.86
Sa96	Sa92	42182	41025	695	97.27	0	0	100	73
Sa96	SaX2	3282	3133	296	90.73	0	0	300	72
Sa96	SaX2	9849	9358	1131	92.49	0	0	2000	76
Sa96	SaX2	13602	13105	1791	91.88	1200	75	1300	80
Sa96	SaX2	19802	19316	1040	93.03	1800	81	400	72
Sa96	SaX2	34388	35974	124	90.36
Sa96	SaX2	35043	36638	1263	96.68	0	0	500	76
Sa96	SaX2	38285	40043	149	91.3
Sa96	SaX2	40370	41324	129	96.15
Sa96	SaX2	41699	42048	137	96.73
Sa96	SaX2	42805	42604	385	95.98	0	0	100	62
SaROSA	Sa71	43030	42915	717	95.89	100	64
SaROSA	Sa71	1536	1462	2394	99.71	0	0	500	65
SaROSA	Sa71	10574	9372	551	91.39	0	0	100	63
SaROSA	Sa71	11827	10625	504	92.28	0	0	1800	77
SaROSA	Sa71	15119	13911	1795	97.02	2000	77
SaROSA	Sa71	18801	17593	743	92.74	0	0	100	61
SaROSA	Sa71	20469	19260	1869	97.73	100	66
SaROSA	Sa71	28950	29080	286	92.86	0	0	200	57
SaROSA	Sa71	30936	31396	230	98.48
SaROSA	Sa71	31916	32944	272	95.98	0	0	200	66
SaROSA	Sa71	32655	33684	970	97.94	100	79
SaROSA	Sa71	37443	38318	124	97.99
SaROSA	Sa71	38902	39521	155	94.53	0	0	400	70
SaROSA	Sa71	40009	40253	442	91.86
SaROSA	Sa55	4891	4951	517	92.17	400	80	500	65
SaROSA	Sa55	10574	9506	551	92.21
SaROSA	Sa55	11827	10759	504	92.28	0	0	2000	76
SaROSA	Sa55	14919	13845	145	94.18	1800	77
SaROSA	Sa55	15436	14359	1276	92.76	0	0	800	73
SaROSA	Sa55	18811	17734	738	95.53	800	74	100	61
SaROSA	Sa55	20469	19391	1537	97.17	100	66
SaROSA	Sa55	23550	22537	178	96.38
SaROSA	Sa55	30876	31298	255	97.46	300	71
SaROSA	Sa55	32101	33091	165	97.28	200	82
SaROSA	Sa55	33453	34699	621	98.23
SaROSA	Sa55	37295	37568	196	94.4	400	59
SaROSA	Sa55	38899	38927	167	91.07	0	0	300	72
SaROSA	Sa55	40009	39662	220	93.44
SaROSA	Sa29	5648	5677	338	91.45	0	0	500	66
SaROSA	Sa29	10081	9156	798	94.05	100	62	100	62
SaROSA	Sa29	11827	10902	504	92.08	0	0	2000	76
SaROSA	Sa29	15119	14188	1795	96.24	2000	77
SaROSA	Sa29	18801	17870	743	93.24	0	0	100	62
SaROSA	Sa29	20472	19547	1867	97.32	100	62
SaROSA	Sa29	28027	28532	158	99.37
SaROSA	Sa29	30170	30795	237	99.58
SaROSA	Sa29	30627	31825	420	94.77
SaROSA	Sa29	31916	33257	272	95.28	0	0	200	66
SaROSA	Sa29	32655	34001	970	98.61	100	79
SaROSA	Sa29	37443	38644	124	97.6
SaROSA	Sa29	38909	39873	124	91.57
SaROSA	Sa29	40206	40123	119	92.92
SaROSA	Sa29	40599	40353	147	96.27
SaROSA	Sa29	41010	40743	105	95.73	0	0	100	72
SaROSA	Sa29	41840	41400	657	99.39
SaROSA	Sa52A	5648	5754	338	91.3	0	0	300	70
SaROSA	Sa52A	10081	9233	795	93.22	100	62	100	65
SaROSA	Sa52A	11827	10979	504	92.08	0	0	2000	76
SaROSA	Sa52A	15119	14265	1795	95.07	2000	77
SaROSA	Sa52A	18801	17947	743	95.38	0	0	100	62
SaROSA	Sa52A	20472	19624	1525	98.46	100	62
SaROSA	Sa52A	23689	22907	259	97.88	100	65
SaROSA	Sa52A	26134	25492	160	94.14
SaROSA	Sa52A	26583	27693	123	98.8	100	77
SaROSA	Sa52A	26634	27942	594	98.32
SaROSA	Sa52A	27864	29173	105	97.64
SaROSA	Sa52A	28333	29794	437	96
SaROSA	Sa52A	34027	35352	334	97.01
SaROSA	Sa52A	36741	37069	277	95.68	300	70
SaROSA	Sa52A	37427	37758	134	96.3
SaROSA	Sa52A	38087	38842	99	94	0	0	300	69
SaROSA	Sa52A	38909	39414	127	92.58
SaROSA	Sa52A	40205	39663	120	93.78
SaROSA	Sa52A	40599	39894	147	96.27	0	0	300	72
SaROSA	Sa88	497	608	503	93.85	0	0	1700	78
SaROSA	Sa88	10574	9541	551	92.21	0	0	100	63
SaROSA	Sa88	11827	10794	504	92.08	0	0	2000	76
SaROSA	Sa88	15119	14080	4206	99.64	2000	77
SaROSA	Sa88	23668	22695	269	97.78	100	67
SaROSA	Sa88	28950	28904	129	92.66
SaROSA	Sa88	32367	32221	147	99.32	500	73
SaROSA	Sa88	34475	34561	783	99.3
SaROSA	Sa88	36068	36154	563	98.4
SaROSA	Sa88	37427	37516	134	97.41
SaROSA	Sa88	38087	38600	99	96
SaROSA	Sa88	38919	39443	765	93.99
SaROSA	Sa88	41260	41646	102	94.63	100	84
SaROSA	Sa88	41456	42071	280	95.19
SaROSA	Sa92	497	605	503	93.85	0	0	1700	78
SaROSA	Sa92	10574	9538	551	92.21	0	0	100	63
SaROSA	Sa92	11827	10791	504	92.08	0	0	2000	76
SaROSA	Sa92	15119	14077	4544	99.5	2000	77
SaROSA	Sa92	34475	33758	783	99.3
SaROSA	Sa92	36068	35351	563	98.4
SaROSA	Sa92	37427	36713	134	97.41
SaROSA	Sa92	38087	37797	99	96
SaROSA	Sa92	38919	38640	765	94.06
SaROSA	Sa92	41260	40843	102	94.63	100	84
SaROSA	Sa92	41456	41268	280	95.19
SaROSA	SaX2	43006	43241	726	93.19	0	0	1900	78
SaROSA	SaX2	5648	5560	341	96.05	0	0	300	68
SaROSA	SaX2	11827	10611	504	92.48	1300	85	2000	76
SaROSA	SaX2	14327	13105	1791	91.6	1200	75	1300	79
SaROSA	SaX2	20527	19316	1040	92.98	1800	80	400	71
SaROSA	SaX2	32101	33938	280	97.51
SaROSA	SaX2	34460	35974	123	93.93
SaROSA	SaX2	37443	38771	122	96.75
SaROSA	SaX2	38087	39418	99	95.5
SaROSA	SaX2	38279	40043	149	91.97
SaROSA	SaX2	38902	40407	166	92.79
SaROSA	SaX2	39353	40860	101	94.58
SaROSA	SaX2	40009	41142	220	91.4
Sa71	Sa55	5217	5351	4492	96.59	800	80
Sa71	Sa55	14228	14359	1276	94.17	0	0	300	71
Sa71	Sa55	17275	17406	2031	96.48	400	68
Sa71	Sa55	21403	21534	465	97.64
Sa71	Sa55	22341	22537	179	96.94
Sa71	Sa55	26888	26901	692	97.91
Sa71	Sa55	29057	28794	140	96.1
Sa71	Sa55	31414	31376	647	98.84
Sa71	Sa55	32743	32705	358	95.26
Sa71	Sa55	34482	34699	779	96.41	0	0	200	58
Sa71	Sa55	38318	37716	423	95.4	0	0	200	60
Sa71	Sa55	39399	38808	647	95.76	200	60
Sa71	Sa55	41358	40631	205	99.51
Sa71	Sa55	42297	41157	372	96.65	0	0	100	62
Sa71	Sa29	5574	5677	1753	96.49
Sa71	Sa29	9368	9645	5985	95.93
Sa71	Sa29	21403	21687	798	98.25
Sa71	Sa29	31396	32134	226	98.45
Sa71	Sa29	32643	32956	202	94.32
Sa71	Sa29	33161	33478	1500	99.03
Sa71	Sa29	36223	36549	1470	96.81	0	0	300	66
Sa71	Sa29	39528	39873	127	94.12	300	65
Sa71	Sa29	40838	40348	282	97
Sa71	Sa29	42909	42585	102	96.6	100	61	100	74
Sa71	Sa52A	5574	5754	1753	96.46
Sa71	Sa52A	9368	9722	5980	96.5
Sa71	Sa52A	21403	21764	455	98.03	0	0	100	60
Sa71	Sa52A	22480	22907	259	98.08	100	65
Sa71	Sa52A	29080	30411	129	91.89
Sa71	Sa52A	35056	35352	492	94.22	1300	68	200	59
Sa71	Sa52A	38318	37774	124	96.39
Sa71	Sa52A	38562	38439	301	93.53	0	0	300	70
Sa71	Sa52A	39528	39414	121	93.85	300	66
Sa71	Sa52A	40838	39889	465	95.82
Sa71	Sa52A	42297	40935	378	96.43
Sa71	Sa88	423	608	503	94.94	0	0	1900	79
Sa71	Sa88	4429	4599	6536	95.93
Sa71	Sa88	17593	17762	742	92.8	0	0	100	61
Sa71	Sa88	19260	19430	1039	96.87	100	66
Sa71	Sa88	21403	21573	459	98.8
Sa71	Sa88	22459	22695	270	97.6	100	67
Sa71	Sa88	25545	25222	257	97.87
Sa71	Sa88	26076	25753	298	99.33
Sa71	Sa88	29060	28884	139	93.91
Sa71	Sa88	32643	31468	205	93.43	0	0	600	69
Sa71	Sa88	35503	34561	110	90.95	300	60
Sa71	Sa88	38318	37532	124	97.19
Sa71	Sa88	38562	38197	301	93.53
Sa71	Sa88	39528	39433	151	94.72	300	71	400	70
Sa71	Sa88	42297	42494	369	95.81	0	0	100	63
Sa71	Sa92	423	605	503	94.94	0	0	1900	79
Sa71	Sa92	4429	4596	6536	95.93
Sa71	Sa92	17593	17759	742	92.8	0	0	100	61
Sa71	Sa92	19260	19427	1039	96.87	100	66
Sa71	Sa92	21403	21570	798	98.19
Sa71	Sa92	35503	33758	110	90.95	300	60
Sa71	Sa92	38318	36729	124	97.19
Sa71	Sa92	38562	37394	301	93.53
Sa71	Sa92	39528	38630	151	95.05	300	72	400	70
Sa71	Sa92	42297	41691	370	95.82	0	0	100	61
Sa71	SaX2	42327	42676	708	94.5	100	63	2000	78
Sa71	SaX2	5574	5560	6605	94.35	0	0	300	69
Sa71	SaX2	19318	19316	1010	92.78	500	74	100	75
Sa71	SaX2	30455	31377	326	99.08	100	60
Sa71	SaX2	33129	33938	180	97.51	0	0	200	65
Sa71	SaX2	35488	35974	117	90.68
Sa71	SaX2	36477	36930	1116	95.66	0	0	400	76
Sa71	SaX2	39157	40043	336	94.96	0	0	200	63
Sa71	SaX2	40105	40994	294	93.73	200	63
Sa71	SaX2	42297	42647	396	96.22	0	0	600	80
Sa55	Sa29	41810	42625	2229	95.99	100	76
Sa55	Sa29	5708	5677	1753	96.64
Sa55	Sa29	9502	9645	2417	96.96
Sa55	Sa29	14359	14505	1276	93.89	0	0	300	69
Sa55	Sa29	17406	17552	2529	94.97	400	67
Sa55	Sa29	22537	22625	155	96.78
Sa55	Sa29	23170	23258	1022	95.65
Sa55	Sa29	25808	25454	135	97.05
Sa55	Sa29	30514	31290	321	96.9
Sa55	Sa29	31298	32074	255	96.87
Sa55	Sa29	32605	32956	358	93.63
Sa55	Sa29	34703	34803	777	96.92	200	60	200	59
Sa55	Sa29	37716	38644	575	95.93
Sa55	Sa29	38937	39873	127	94.12
Sa55	Sa29	39865	40129	124	94
Sa55	Sa52A	40714	40491	115	97.45	100	86
Sa55	Sa52A	307	299	2230	96.08
Sa55	Sa52A	5708	5754	1753	96.83
Sa55	Sa52A	9502	9722	2417	96.17
Sa55	Sa52A	14359	14582	1276	97.3	0	0	300	70
Sa55	Sa52A	17406	17629	2579	94.68	400	68	200	72
Sa55	Sa52A	22837	23067	155	96.78	200	71
Sa55	Sa52A	23170	23400	1021	95.25
Sa55	Sa52A	28265	29361	143	95.47	100	63
Sa55	Sa52A	28817	30411	159	90.91	0	0	200	58
Sa55	Sa52A	35273	35352	553	98.01
Sa55	Sa52A	36437	36528	129	95.37
Sa55	Sa52A	37700	37758	130	94.64
Sa55	Sa52A	37952	38432	305	94.27	0	0	300	73
Sa55	Sa52A	38737	39214	127	93.33	100	69
Sa55	Sa52A	39858	39663	128	94.55
Sa55	Sa52A	40634	40412	634	95.04
Sa55	Sa88	3146	3181	5595	97.95	900	61
Sa55	Sa88	14359	14397	1276	92.72	0	0	800	73
Sa55	Sa88	17734	17772	737	95.6	800	74	100	61
Sa55	Sa88	19391	19430	1586	97.45	100	66	200	73
Sa55	Sa88	22835	22875	156	96.81	200	73
Sa55	Sa88	23170	23210	1022	96.14
Sa55	Sa88	28738	28824	198	93.48	0	0	200	58
Sa55	Sa88	32605	31468	219	93.18	0	0	300	68
Sa55	Sa88	35720	34561	110	95.02
Sa55	Sa88	37700	37516	130	94.64	500	60
Sa55	Sa88	37952	38190	306	93.96
Sa55	Sa88	38937	39433	163	92.05	300	68	300	73
Sa55	Sa88	39662	40528	254	93.12	0	0	200	60
Sa55	Sa88	41117	42454	389	95.76	0	0	100	65
Sa55	Sa92	3146	3178	5595	97.95	400	60
Sa55	Sa92	14359	14394	1276	92.72	0	0	800	73
Sa55	Sa92	17734	17769	737	95.6	800	74	100	61
Sa55	Sa92	19391	19427	1537	97.59	100	66
Sa55	Sa92	22537	22508	155	97.75
Sa55	Sa92	23170	23141	1022	94.53
Sa55	Sa92	26046	25305	447	98.55
Sa55	Sa92	33359	31687	138	95.67	200	61
Sa55	Sa92	33654	31982	132	90.57
Sa55	Sa92	35720	33758	110	95.02
Sa55	Sa92	37700	36713	130	94.64
Sa55	Sa92	37952	37387	306	93.96
Sa55	Sa92	38937	38630	163	92.35	300	69	300	73
Sa55	Sa92	39662	39725	254	93.12	0	0	200	60
Sa55	Sa92	41117	41651	390	95.78	0	0	100	63
Sa55	SaX2	3146	3019	802	97.32	0	0	300	59
Sa55	SaX2	5708	5560	4314	96.11	0	0	900	87
Sa55	SaX2	19449	19316	1040	92.65	2000	81	400	72
Sa55	SaX2	23170	23406	520	90.41
Sa55	SaX2	24228	25398	342	94.75	0	0	200	58
Sa55	SaX2	30514	32050	274	96.93
Sa55	SaX2	33077	33924	172	96.81
Sa55	SaX2	35705	35974	117	96.19
Sa55	SaX2	37716	38771	194	94.87	0	0	500	75
Sa55	SaX2	38817	40294	222	92.36	200	61	200	62
Sa55	SaX2	39514	40994	328	92.69	200	63	200	59
Sa55	SaX2	41117	42607	392	95.54	0	0	100	62
Sa29	Sa52A	42625	41590	9633	97.41	100	82
Sa29	Sa52A	19531	19608	1533	97.95	0	0	100	60
Sa29	Sa52A	22764	22907	1273	95.21	100	66
Sa29	Sa52A	35373	35352	492	94.93	1300	68	200	59
Sa29	Sa52A	38644	37774	124	96.8
Sa29	Sa52A	38889	38439	301	93.87	0	0	100	63
Sa29	Sa52A	39697	39238	608	97.04	100	68
Sa29	Sa88	3061	3181	810	95.13	600	60
Sa29	Sa88	5677	5743	1753	96.75
Sa29	Sa88	9645	9537	4066	97.65
Sa29	Sa88	17870	17762	746	93.3	0	0	100	62
Sa29	Sa88	19547	19433	1529	97.61	100	62
Sa29	Sa88	22743	22695	1354	95.46	100	68
Sa29	Sa88	27231	26600	623	99.68	100	64
Sa29	Sa88	32972	31484	264	94.9	0	0	500	69
Sa29	Sa88	35820	34561	110	90.05
Sa29	Sa88	38644	37532	124	97.6
Sa29	Sa88	38889	38197	302	93.89
Sa29	Sa88	39738	39292	189	90.13	100	61
Sa29	Sa88	40123	40725	127	92.19
Sa29	Sa92	3061	3178	810	95.13	600	60
Sa29	Sa92	5677	5740	1753	96.75
Sa29	Sa92	9645	9534	4066	97.65
Sa29	Sa92	17870	17759	746	93.3	0	0	100	62
Sa29	Sa92	19547	19430	2951	98.09	100	62
Sa29	Sa92	35820	33758	110	90.05
Sa29	Sa92	38644	36729	124	97.6
Sa29	Sa92	38889	37394	302	93.89
Sa29	Sa92	39738	38489	189	90.65	100	61
Sa29	Sa92	40123	39922	127	92.19
Sa29	SaX2	3061	3019	798	94.49
Sa29	SaX2	5670	5553	1756	96.1
Sa29	SaX2	9645	9354	4324	93.33	0	0	1300	80
Sa29	SaX2	19601	19315	1040	92.7	1300	80	400	72
Sa29	SaX2	23253	23401	523	91.22
Sa29	SaX2	24302	25384	349	91.57
Sa29	SaX2	25271	26254	172	97.12
Sa29	SaX2	31225	31985	308	98.54
Sa29	SaX2	33428	33924	189	96.58	0	0	200	65
Sa29	SaX2	36802	36929	1117	96.51	300	61	500	74
Sa29	SaX2	39873	40414	127	92.55	400	64
Sa52A	Sa88	3138	3181	810	95.07	600	60
Sa52A	Sa88	5754	5743	1753	96.95
Sa52A	Sa88	9722	9537	4066	95.76
Sa52A	Sa88	17947	17762	746	95.45	0	0	100	62
Sa52A	Sa88	19624	19433	1031	98.11	100	62
Sa52A	Sa88	21763	21572	807	98.21
Sa52A	Sa88	23400	23210	1018	93.91
Sa52A	Sa88	30411	28904	294	98.31
Sa52A	Sa88	35802	34564	108	95.41
Sa52A	Sa88	37069	36827	877	97.89	300	70
Sa52A	Sa88	38841	38599	100	96.04
Sa52A	Sa88	39279	39292	191	91.77	100	66
Sa52A	Sa88	39663	40724	128	93
Sa52A	Sa88	40895	42454	388	97.04	0	0	100	65
Sa52A	Sa92	3138	3178	810	95.07	600	60
Sa52A	Sa92	5754	5740	1753	96.95
Sa52A	Sa92	9722	9534	4066	95.76
Sa52A	Sa92	17947	17759	746	95.45	0	0	100	62
Sa52A	Sa92	19624	19430	1031	98.11	100	62
Sa52A	Sa92	21763	21569	460	97.83
Sa52A	Sa92	22907	22647	235	95.34	100	66
Sa52A	Sa92	23400	23141	1018	94.16
Sa52A	Sa92	31625	29650	566	93.03
Sa52A	Sa92	32766	31092	140	98.58
Sa52A	Sa92	33141	31455	147	91.86
Sa52A	Sa92	35802	33761	108	95.41
Sa52A	Sa92	37069	36024	877	97.89	300	70
Sa52A	Sa92	38841	37796	100	96.04
Sa52A	Sa92	39279	38489	191	92.8	100	66
Sa52A	Sa92	39663	39921	128	93
Sa52A	Sa92	40895	41651	390	97.06	0	0	100	64
Sa52A	SaX2	3138	3019	798	94.43
Sa52A	SaX2	5747	5553	1756	96.44
Sa52A	SaX2	9722	9354	4805	93.37	0	0	300	69
Sa52A	SaX2	19678	19315	1009	92.77	300	67	100	74
Sa52A	SaX2	23400	23406	520	90.99
Sa52A	SaX2	24444	25384	349	91.71	0	0	200	58
Sa52A	SaX2	35784	35974	117	95.34
Sa52A	SaX2	37774	38771	122	96.34
Sa52A	SaX2	38841	39417	100	95.54	400	79
Sa52A	SaX2	39414	40414	121	90.16	300	65
Sa52A	SaX2	40895	42607	397	95.98
Sa88	Sa92	41235	40432	11244	99.98
Sa88	Sa92	22695	22626	1353	95.57	100	68
Sa88	Sa92	33124	32873	163	91.13	0	0	100	73
Sa88	Sa92	34117	33314	1005	99.7
Sa88	Sa92	36154	35351	1711	99.88
Sa88	Sa92	39707	38904	1082	99.86
Sa88	Sa92	41927	41124	652	100
Sa88	SaX2	608	446	2088	95.43	0	0	300	59
Sa88	SaX2	5743	5560	5963	94.95	0	0	1300	80
Sa88	SaX2	19488	19316	1040	92.89	1800	80	400	71
Sa88	SaX2	23205	23401	521	90.53
Sa88	SaX2	24254	25384	349	90.86	0	0	200	58
Sa88	SaX2	32221	34204	614	92.68	300	69	100	68
Sa88	SaX2	34561	35989	115	94.4	500	74
Sa88	SaX2	37532	38771	122	96.34
Sa88	SaX2	38511	39329	145	92.78	300	80
Sa88	SaX2	39433	40414	121	93.44	300	70	400	72
Sa88	SaX2	40528	41142	538	94.25	0	0	100	79
Sa88	SaX2	42454	42607	388	96.15	0	0	100	67
